# Supplementary material for: Topical Treatment Is Effective and Safe for Acute Ankle Sprains: The Multi-Center Double-Blind Randomized Placebo-Controlled TRAUMED Trial
Source: J Clin Med. 2024 Feb 1;13(3):841. doi: 10.3390/jcm13030841 (PMC10856131; doi:10.3390/jcm13030841)
Supplement: Supplementary file 1 [file jcm-13-00841-s001.zip]

Archive with 1 entries (1 files):
- jcm-2769025-supplementary.pdf
